# Supplementary material for: An Exploratory Study of Research Needed for the Improvement of Care and Services for Persons with a Lived Experience of Mental Health Challenges
Source: Int J Environ Res Public Health. 2026 Mar 9;23(3):342. doi: 10.3390/ijerph23030342 (PMC13026143; doi:10.3390/ijerph23030342)
Supplement: Supplementary file 1 [file ijerph-23-00342-s001.zip]

Archive with 1 entries (1 files):
- ijerph-4121839-supplementary.pdf
